# Supplementary material for: Association of arginase I or nitric oxide-related factors with job strain in healthy workers
Source: PLoS One. 2017 Apr 12;12(4):e0175696. doi: 10.1371/journal.pone.0175696 (PMC5389831; doi:10.1371/journal.pone.0175696)
Supplement: S1 Table — (XLSX) [file pone.0175696.s001.xlsx]

## Sheet: S1 Table
S1 Table. Association of job strain with arginase I in unadjusted model and adjusted model by stratification of company.
Dependent variable	Explanatory variable	β	P
Job strain
Company 1	Arginase I (unadjusted)	-0.227	< 0.0001
	Arginase I (adjusted)	-0.247	0.005
Company 2	Arginase I (unadjusted)	-0.177	0.01
	Arginase I (adjusted)	-0.089	0.192
Job demand
Company 1	Arginase I (unadjusted)	-0.143	0.153
	Arginase I (adjusted)	-0.216	0.012
Company 2	Arginase I (unadjusted)	0.018	0.792
	Arginase I (adjusted)	0.042	0.579
Job control
Company 1	Arginase I (unadjusted)	0.24	0.003
	Arginase I (adjusted)	0.196	0.024
Company 2	Arginase I (unadjusted)	0.218	0.001
	Arginase I (adjusted)	0.133	0.042
Social support
Company 1	Arginase I (unadjusted)	0.079	0.326
	Arginase I (adjusted)	0.128	0.167
Company 2	Arginase I (unadjusted)	0.119	0.084
	Arginase I (adjusted)	0.133	0.073
β indicates standardized partial regression coefficient. Covariates included for the adjustment were company, age, BMI, L-arginine, NOx, FeNO, FEV1%, systolic blood pressure, smoking habit, exercise, and alcohol consumption. Bold represents statistical significance.
