# Supplementary material for: Association of arginase I or nitric oxide-related factors with job strain in healthy workers
Source: PLoS One. 2017 Apr 12;12(4):e0175696. doi: 10.1371/journal.pone.0175696 (PMC5389831; doi:10.1371/journal.pone.0175696)
Supplement: S2 Table — (XLSX) [file pone.0175696.s002.xlsx]

## Sheet: S2 Table
S2 Table. Association of job strain (ratio), job demand, job control and social support with hs-CRP by unadjusted model and adjusted model.
Dependent variable	Explanatory variable	β	P
Job strain (ratio)	hs-CRP (unadjusted)	0.535	< 0.0001
	hs-CRP (adjusted)	-0.009	0.772
Job demand	hs-CRP (unadjusted)	-0.036	0.489
	hs-CRP (adjusted)	-0.049	0.475
Job control	hs-CRP (unadjusted)	0.034	0.513
	hs-CRP (adjusted)	-0.027	0.673
Social support	hs-CRP (unadjusted)	0.009	0.897
	hs-CRP (adjusted)	0.028	0.696
β indicates standardized partial regression coefficient. Covariates included for the adjustment were company, age, sex, BMI, arginase I, L-arginine, NOx, FeNO, FEV1%, systolic blood pressure, smoking habit, exercise, and alcohol consumption. Bold represents statistical significance.
